# Supplementary material for: The reproduction process of Gram-positive protocells
Source: Sci Rep. 2024 Mar 25;14:7075. doi: 10.1038/s41598-024-57369-4 (PMC10963365; doi:10.1038/s41598-024-57369-4)
Supplement: Supplementary file 2 — Supplementary Video 1. [file 41598_2024_57369_MOESM2_ESM.zip]

Archive with 23 entries (22 files):
- /
- Video 1.avi
- Video 2.avi
- Video 3.avi
- Video 4.avi
- Video 5.mp4
- Video 6.avi
- Video 7.avi
- Video 8.avi
- Video 9.mp4
- Video 10.avi
- Video 11.avi
- Video 12.mp4
- Video 13.avi
- Video 14.avi
- Video 15.avi
- Video 16.mp4
- Video 17.avi
- Video 18.avi
- Video 19.avi
- Video 20.avi
- Video 21.avi
- Video 22.avi
